# Supplementary material for: Early Diagnostic Markers in Crisponi Syndrome: Two Cases and Review
Source: J Clin Med. 2025 Nov 1;14(21):7757. doi: 10.3390/jcm14217757 (PMC12608818; doi:10.3390/jcm14217757)
Supplement: Supplementary file 1 [file jcm-14-07757-s001.zip]

Archive with 1 entries (1 files):
- VIDEO JCM.mp4
